# Supplementary material for: The Role of PLATZ6 in Raffinose Family Oligosaccharides Loading of Leaves via PLATZ Family Characterization in Cucumber
Source: Plants (Basel). 2024 Oct 9;13(19):2825. doi: 10.3390/plants13192825 (PMC11478475; doi:10.3390/plants13192825)
Supplement: Supplementary file 1 [file plants-13-02825-s001.zip]

Archive with 7 entries (7 files):
- Figure S1_1.tif
- Figure S2_1.tif
- Figure S3_1.tif
- Figure S4_1.tif
- Figure S5. Putative proteins interacting with cucumber PLATZ6. Putative interacting proteins predicted by STRING.jpg
- Table S1. The primers used in this study.xlsx
- Table S2. Expression profiles of cucumber PLATZ genes based on RNA sequencing data.xlsx
