# Supplementary material for: The Role of PLATZ6 in Raffinose Family Oligosaccharides Loading of Leaves via PLATZ Family Characterization in Cucumber
Source: Plants (Basel). 2024 Oct 9;13(19):2825. doi: 10.3390/plants13192825 (PMC11478475; doi:10.3390/plants13192825)
Supplement: Supplementary file 1 [file plants-13-02825-s001.zip › Table S1. The primers used in this study.xlsx]

## Sheet: Sheet1
Gene name	Forward primer	Reverse primer	Purpose
RS	GCGATTGTTTGTTTGAAGACCC	TCACGACACCATCCTCCTCCT	qRT-PCR
18S	TCTATAGCCTTGGCCGACAG	TACAAAGGGCAGGGACGTAG	qRT-PCR
STS	CTGAAATCTGATGGTTTGGAA	TGAAAAAGACATTGGTTGGG	qRT-PCR
GolS1	CAATGCTGGATTCTTTGTGTATG	CAATGTTCTCGGGATGACGC	qRT-PCR
PLATZ1	CGACACTTTCTTTGGAACTTG	ATGATAAACATATCGTCTGACCTG	qRT-PCR
PLATZ2	TATGTTTTGCCTTGATTGCTC	TATCTCGGCCACTCTTACCA	qRT-PCR
PLATZ3	CATTGTTTGTCGTCTCACCG	CCACTTTGGCACTATTTATGGTAT	qRT-PCR
PLATZ4	TGATGTGATAAGGGTATGTGAGAT	AGTGAGAGCTTTAGAAGGACGA	qRT-PCR
PLATZ5	ATGGGTCCTGACGATGAAGA	GGCAAAGAGAACAGAGAGCG	qRT-PCR
PLATZ6	TTTTGCTTTTATTGTCGCTCA	TTTCTGCTACTCTTACCACATCAT	qRT-PCR
PLATZ7	TCAAACCTACATTATCAACAGCG	CCAACAATCTTACATCCAAGAGA	qRT-PCR
PLATZ8	GTTTTGTCGTTCTGCTATTTGC	TGCTCTATTTGTTGTGTATGGTTG	qRT-PCR
PLATZ9	CAAATCGCCGAAGAGGAAGT	TTGAACAGAAGCGGTGAGGA	qRT-PCR
PLATZ10	ATAAGATAAATGGGGAGAAGGC	GCAGAAGCGATTAGGCAAGT	qRT-PCR
PLATZ11	TGACTGTTCCCTCGGTATTTG	CACCACTTTCGCACTATTCGT	qRT-PCR
PLATZ12	TGACGATGAAGATGAAACCAG	GAAGACAGTGAGGGCAAATG	qRT-PCR
PLATZ2	CTTTGTTTTAAATGCCTTTACGTATATGTTTTGCCTTGATTGCTC	ATCAACACACAAAACACCTACGTACTTTATTCCGATGACCTTGC	VIGS
PLATZ6	CTTTGTTTTAAATGCCTTTACGTATGTATTGTCTTGATTGCCATTC	ATCAACACACAAAACACCTACGTACTTTCTATTCCCATTGCCTCT	VIGS
PLATZ12	CTTTGTTTTAAATGCCTTTACGTATGACGATGAAGATGAAACCAG	ATCAACACACAAAACACCTACGTAAACCTTGCATGAGAGGGAAC	VIGS
PLATZ2	CATTTGGAGAGGACACGCTCGAGATGGGTGCAATCCCCAGATGG	TCGCCCTTGCTCACCATGAATTCAAAAGGTGCTCTTTGAGGGATGCC	Subcellular localization
PLATZ6	CATTTGGAGAGGACACGCTCGAGATGAAATCAGTAATGTCGGCG	TCGCCCTTGCTCACCATGAATTCGGACCCAAAAGGTGCCCTATGA	Subcellular localization
PLATZ12	CATTTGGAGAGGACACGCTCGAGATGAGAGAATCATCAACTACAACTAC	TCGCCCTTGCTCACCATGAATTCAGACAATGGTGACCTTTGGGGAG	Subcellular localization
