# Supplementary material for: The Role of PLATZ6 in Raffinose Family Oligosaccharides Loading of Leaves via PLATZ Family Characterization in Cucumber
Source: Plants (Basel). 2024 Oct 9;13(19):2825. doi: 10.3390/plants13192825 (PMC11478475; doi:10.3390/plants13192825)
Supplement: Supplementary file 1 [file plants-13-02825-s001.zip › Table S2. Expression profiles of cucumber PLATZ genes based on RNA sequencing data.xlsx]

## Sheet: Sheet1
Gene name	Gene ID	S1	S2	S3	S4	S5	S6	S7	S8	S9	S10	S11	S12	S13	S14	S15	S16	S17	S18	S19	S20	S21	S22	S23
CsPLATZ1	CsaV3_1G010140	16.7302	12.9677	3.83747	4.30421	1.03154	1.38824	0.631127	0.844123	0.12824	0.144887	2.66092	6.58022	0	1.58706	8.98848	3.95395	0	1.67096	0.282188	0	0.369326	0	0
CsPLATZ2	CsaV3_1G014280	2.11262	1.78451	0	0	11.3649	0.718458	2.72437	1.64924	0.489344	0.276707	0.512799	3.04662	5.80367	0.279709	1.93322	0	1.38305	0.295951	2.74636	0	1.19332	0	0.459711
CsPLATZ3	CsaV3_2G003600	12.3744	6.06734	0	0	1.53904	0	0	0	0	0	0	0	0	0	0	0	0.733229	0	0.485329	0	0.844336	0	0
CsPLATZ4	CsaV3_2G036660	5.70422	3.07161	25.4931	7.38628	12.8233	16.7426	4.81398	3.87995	39.2671	19.168	74.6762	152.463	24.9844	64.4463	1.86796	4.64613	12.1159	2.9896	4.07145	35.1111	17.9	48.7747	24.0421
CsPLATZ5	CsaV3_3G001590	527.332	345.947	469.52	237.982	151.228	136.718	21.1611	44.0453	214.369	278.736	430.775	1006.49	62.8802	998.305	42.698	123.094	240.289	48.927	113.281	107.999	188.095	99.379	228.473
CsPLATZ6	CsaV3_3G036480	5.68652	3.63312	2.97623	6.45703	11.3815	3.65799	9.36406	9.63215	1.95147	2.0052	5.4218	111.905	169.334	25.9213	6.15592	25.4631	27.3587	6.57195	21.455	13.2683	13.545	9.39557	15.2603
CsPLATZ7	CsaV3_3G049080	124.929	158.127	320.626	143.029	121.953	101.717	7.28558	17.6901	184.355	103.577	239.51	211.574	16.1339	133.981	37.7982	35.3542	50.7895	14.8883	42.1305	16.0222	54.7496	32.8121	68.4031
CsPLATZ8	CsaV3_5G004000	#N/A	#N/A	#N/A	#N/A	#N/A	#N/A	#N/A	#N/A	#N/A	#N/A	#N/A	#N/A	#N/A	#N/A	#N/A	#N/A	#N/A	#N/A	#N/A	#N/A	#N/A	#N/A	#N/A
CsPLATZ9	CsaV3_5G014490	0.682678	2.62671	0.224705	1.95071	0.49958	0.623119	2.12775	0.709302	0.423763	0.479113	3.83776	0.238851	1.49311	0.241128	0.952741	0.228142	0.47637	0.254771	0.236484	0	1.23448	0.297954	0.794358
CsPLATZ10	CsaV3_5G027910	1.90457	9.46306	1.35321	1.17524	18.3359	5.66714	1.78743	10.7661	0.503634	6.83532	5.45703	1.42656	0.299296	0.576324	4.83639	2.72803	10.5465	1.82993	6.79215	2.70359	6.63866	2.50486	10.8876
CsPLATZ11	CsaV3_6G009240	0.926109	1.21165	0.336765	0.608444	1.50072	0.754637	0.643506	0.717712	0.437795	0.247273	0.906943	0.487201	0.499029	0.49129	3.15865	0.348109	0.483601	0.646073	0.600177	0.566696	0.943211	0.599627	0.611069
CsPLATZ12	CsaV3_6G052850	7.45027	5.89348	0	0.265953	1.22958	1.99531	0.234182	1.43603	0	0	0.0823913	0	0	0	6.4918	0	0.395719	0	0.130963	0	0.228608	0	0
